# Supplementary material for: A case study for cloud based high throughput analysis of NGS data using the globus genomics system
Source: Comput Struct Biotechnol J. 2014 Nov 7;13:64–74. doi: 10.1016/j.csbj.2014.11.001 (PMC4720014; doi:10.1016/j.csbj.2014.11.001)
Supplement: Supplementary File 4 — Per sample execution time for the analysis of 78 lung cancer samples through the exome-seq workflow (non I/O optimized). [file mmc5.xlsx]

## Sheet: Sheet1
EXOME SEQ BATCH RUN - NON-I/O OPTIMIZED - shows execution time for each step in the worfklow, total execution time , total CPU time and total data generated
	Run time for each step (tool) in workflow (Below)
Sample Name	Fastq1 File transfer (minutes)	Fastq2 File transfer (minutes)	sickle (minutes)	Alignment using bowtie2(minutes)	Re-order BAM using picard (minutes)	samtools fixmate (minutes)	Add or Replace Groups - picard (minutes)	Remove dup samtools (minutes)	samtools (minutes)	Variant calling GATK (minutes)	Variant Filter GATK (minutes)	Separate SNPs and Indelsvcftools (minutes)	Zip and Compress VCF - vcftools (minutes)		INPUT_SIZE (GB)	TOTAL DATA GENERATED (GB)	CPU_TIME (hours)	WORKFLOW_TIME (hours)
ERR160166_1.fastq.gz, ERR160166_2.fastq.gz,	110	116.15	372.03	212.48	126.77	107.83	269.9	129.38	749.05	169.32	110.45	75.83	75.03		2.25	19.62	39.97	38.76
ERR160161_1.fastq.gz, ERR160161_2.fastq.gz,	55.17	181.85	328.5	259.52	129.6	117.98	614.63	189.35	49.85	112.87	194.83	68.4	25.67		2.6	22.23	34.85	39.02
ERR160187_1.fastq.gz, ERR160187_2.fastq.gz,	14.67	69.68	330.47	257.82	125.45	113.45	303.52	151.28	43.72	253.05	360.23	67.95	54.6		2.84	21.7	34.36	37.37
ERR160193_1.fastq.gz, ERR160193_2.fastq.gz,	38.78	73.18	312.5	249.92	129.35	116.77	407.07	227.13	33.4	289.02	194.42	68.92	54.88		3	22.8	34.72	36.98
ERR160160_1.fastq.gz, ERR160160_2.fastq.gz,	61.9	25.4	420.93	296.05	136.7	116.17	384.07	133.23	35.05	170.88	357.33	12.62	26.88		3.02	25.87	34.83	38.39
ERR160169_1.fastq.gz, ERR160169_2.fastq.gz,	154.35	76.73	345.85	481.33	132.37	145.55	366.02	160.35	34.75	166.18	122.43	36.47	37.03		3.04	26.34	33.81	38.59
ERR160182_1.fastq.gz, ERR160182_2.fastq.gz,	126.37	66.92	316.47	259.32	124.82	114.32	322.38	150.7	171.55	241.67	171	25.57	67.83		3.07	22.46	32.76	37.7
ERR160155_1.fastq.gz, ERR160155_2.fastq.gz,	234.9	17.47	326.23	361.42	143.63	130.28	477.43	125.7	298	129.82	171.15	70.87	69.53		3.32	28.54	38.4	39.55
ERR160168_1.fastq.gz, ERR160168_2.fastq.gz,	127.3	76.22	362.88	360.3	143.78	129.02	404.98	130.67	62.35	159.58	384.77	67.2	66.73		3.33	28.57	37.87	38.63
ERR160196_1.fastq.gz, ERR160196_2.fastq.gz,	53.87	58.3	349.57	500.13	144.28	158.07	357.03	100.7	114.87	346.93	107.73	1.98	2.53		3.36	27.58	36.4	36.82
ERR160152_1.fastq.gz, ERR160152_2.fastq.gz,	15.8	68.3	452.6	293.47	149.27	137.8	445.18	145.92	65.43	269.45	99.4	18.98	166.87		3.43	28.6	37.41	38.02
ERR160185_1.fastq.gz, ERR160185_2.fastq.gz,	22.55	37.85	384.97	285.23	133.17	125.85	331.12	150.73	18.85	233.33	77.3	5.7	4.92		3.51	26.13	29.19	37.67
ERR160195_1.fastq.gz, ERR160195_2.fastq.gz,	61.52	80.53	332.13	373.78	145.22	136.3	699.38	77.95	18.75	64.7	35.67	76.52	75.77		3.55	29.41	33.94	36.92
ERR160184_1.fastq.gz, ERR160184_2.fastq.gz,	84.8	112.98	333	334.68	135.42	114.15	403.88	228.3	48.42	99.87	357	12.7	56.95		3.61	26.72	35.41	37.66
ERR160158_1.fastq.gz, ERR160158_2.fastq.gz,	145.87	91.98	393.57	385.75	149.58	148.43	411.1	135.32	382.47	132.17	144.42	5.45	22.58		3.62	31.11	38.51	39.23
ERR160171_1.fastq.gz, ERR160171_2.fastq.gz,	116.05	88.72	382.28	393.02	150.3	148.45	537.95	166.88	18.27	75.52	102.7	114.85	113.9		3.65	31.3	36.74	38.38
ERR160157_1.fastq.gz, ERR160157_2.fastq.gz,	246.65	16.63	319.75	407.17	147.92	155.83	468.6	113.15	52.62	113.27	167.85	16.22	100.28		3.68	31.42	34.38	39.39
ERR160159_1.fastq.gz, ERR160159_2.fastq.gz,	11.2	37.3	331.6	470.85	142.17	164.18	398.98	118.17	54.77	265.13	84.28	111.22	114.42		3.68	31.88	37.6	39.05
ERR160186_1.fastq.gz, ERR160186_2.fastq.gz,	104.13	124.25	314.23	344.5	133.85	117.33	527.15	115.62	45.9	423.93	102.3	5.43	5.63		3.69	27.45	35.6	37.51
ERR160147_1.fastq.gz, ERR160147_2.fastq.gz,	72.38	88.93	483.93	235.85	248.62	107.13	405.28	130.27	147.58	540.17	115.38	2.72	2.8		3.81	24.9	40.33	40.1
ERR160150_1.fastq.gz, ERR160150_2.fastq.gz,	87.35	24.7	481.55	361.48	155.65	142.38	693.48	60.27	21.98	237.75	20.57	2.4	6.65		3.9	32.18	36.4	39.88
ERR160165_1.fastq.gz, ERR160165_2.fastq.gz,	26.95	45.13	355.03	427.5	152.85	169.67	525	154.25	98.85	132.8	134.38	3.15	3.5		3.95	34.04	35.95	38.74
ERR160154_1.fastq.gz, ERR160154_2.fastq.gz,	69.27	114.65	450.02	416.13	157.22	297.33	207.73	65.37	16.57	5.13	7.52	0.2	0.08		3.97	34.28	27.05	39.85
ERR160156_1.fastq.gz, ERR160156_2.fastq.gz,	87.28	77.5	452.43	394.08	160.1	158.88	501.63	122.18	55.7	192.22	194.67	38.7	38.65		3.98	34.2	38.49	38.93
ERR160189_1.fastq.gz, ERR160189_2.fastq.gz,	113.2	107.67	329.68	389.07	147.17	145.67	375.12	82.5	18.52	142.3	43.05	4.45	4.32		4.02	31.34	28.03	37.38
ERR160188_1.fastq.gz, ERR160188_2.fastq.gz,	109.27	86.17	331.15	386.65	146.82	144.77	472.4	117.48	329.28	129.42	159.07	22.18	18.5		4.04	31.05	37.63	37.33
ERR160151_1.fastq.gz, ERR160151_2.fastq.gz,	11.73	63.1	381.48	409.12	157.02	164.35	527.55	100.65	135.13	99.02	132.17	11.55	64.5		4.09	33.9	36.38	39.8
ERR160149_1.fastq.gz, ERR160149_2.fastq.gz,	57.05	13.55	517.08	391.07	159.53	159.67	517.1	173.42	109.92	41.53	42.53	136.42	140.42		4.17	34.62	39.81	39.83
ERR160183_1.fastq.gz, ERR160183_2.fastq.gz,	93.83	72.6	357.73	377.73	266.07	293.27	540.02	71	27.98	44.87	20.47	30.5	29.18		4.31	32.06	34.31	37.72
ERR160139_1.fastq.gz, ERR160139_2.fastq.gz,	120.45	76.3	410.82	343.85	256.72	170.1	345.8	70.98	26.88	74.25	29.13	0.73	0.92		4.32	31.03	28.84	40.35
ERR160170_1.fastq.gz, ERR160170_2.fastq.gz,	17.43	162.82	360.28	505.97	180.2	321.88	549.1	61.98	33.4	84.67	37.1	2.08	2.1		4.35	37.9	35.65	38.63
ERR160167_1.fastq.gz, ERR160167_2.fastq.gz,	157.98	56.18	428.58	497.87	189.35	209.17	418	157.57	40.87	100.58	124.83	2.77	4.75		4.45	38.44	36.24	38.64
ERR160122_1.fastq.gz, ERR160122_2.fastq.gz,	13.68	5.27	33.13	585.95	153.58	241.18	430.02	125.67	24.23	106.28	114.25	166.93	191.78		4.51	29.8	36.22	39.17
ERR160162_1.fastq.gz, ERR160162_2.fastq.gz,	13.68	5.27	33.13	585.95	153.58	241.18	430.02	125.67	24.23	106.28	114.25	166.93	191.78		4.51	29.8	36.22	39.17
ERR160162_1.fastq.gz, ERR160162_2.fastq.gz,	49.48	109.13	500.63	506.08	194.22	212.55	430.43	157.18	19.15	131.87	57.07	7.07	7.07		4.56	39.5	37.06	39.1
ERR160181_1.fastq.gz, ERR160181_2.fastq.gz,	49.48	109.13	500.63	506.08	194.22	212.55	430.43	157.18	19.15	131.87	57.07	7.07	7.07		4.56	39.5	37.06	39.1
ERR160181_1.fastq.gz, ERR160181_2.fastq.gz,	94.65	119.48	352.17	435.77	141.1	165.72	172.48	77.78	7.73	18.43	3.97	5.9	5.87		4.6	34.43	23.12	37.9
ERR160129_1.fastq.gz, ERR160129_2.fastq.gz,	94.65	119.48	352.17	435.77	141.1	165.72	172.48	77.78	7.73	18.43	3.97	5.9	5.87		4.6	34.43	23.12	37.9
ERR160129_1.fastq.gz, ERR160129_2.fastq.gz,	32.72	131.32	349.45	332.72	131.45	113.28	345.63	141.37	159.15	131.48	45.07	219.4	219.43		4.64	28.36	36.47	39.13
ERR160163_1.fastq.gz, ERR160163_2.fastq.gz,	32.72	131.32	349.45	332.72	131.45	113.28	345.63	141.37	159.15	131.48	45.07	219.4	219.43		4.64	28.36	36.47	39.13
ERR160163_1.fastq.gz, ERR160163_2.fastq.gz,	39.63	69.6	496.53	532.98	197.9	217.98	433.75	100.63	22.52	82.62	111.5	76.93	76.22		4.77	41.4	39.16	38.95
ERR160127_1.fastq.gz, ERR160127_2.fastq.gz,	39.63	69.6	496.53	532.98	197.9	217.98	433.75	100.63	22.52	82.62	111.5	76.93	76.22		4.77	41.4	39.16	38.95
ERR160127_1.fastq.gz, ERR160127_2.fastq.gz,	28.08	253.83	370	378.53	262.58	241.68	341	80.33	127.43	82.03	39.78	3.75	3.8		4.81	31.9	32.18	40.46
ERR160192_1.fastq.gz, ERR160192_2.fastq.gz,	28.08	253.83	370	378.53	262.58	241.68	341	80.33	127.43	82.03	39.78	3.75	3.8		4.81	31.9	32.18	40.46
ERR160192_1.fastq.gz, ERR160192_2.fastq.gz,	97.27	81.73	407.03	620.22	219.08	153	230.22	32.65	6.82	16.73	1.22	0.15	0.3		4.85	37.72	28.12	37.31
ERR160148_1.fastq.gz, ERR160148_2.fastq.gz,	97.27	81.73	407.03	620.22	219.08	153	230.22	32.65	6.82	16.73	1.22	0.15	0.3		4.85	37.72	28.12	37.31
ERR160148_1.fastq.gz, ERR160148_2.fastq.gz,	215.22	98.92	426.37	643.2	218.28	184.6	561.83	71.42	41.75	18.93	12.53	3.28	3.1		4.86	40.35	36.42	40.26
ERR160153_1.fastq.gz, ERR160153_2.fastq.gz,	215.22	98.92	426.37	643.2	218.28	184.6	561.83	71.42	41.75	18.93	12.53	3.28	3.1		4.86	40.35	36.42	40.26
ERR160153_1.fastq.gz, ERR160153_2.fastq.gz,	54.13	68.63	552.73	533.63	204.47	195.98	410.23	100.65	88.68	115.35	64.83	1.57	7.78		4.88	42.39	37.93	39.82
ERR160142_1.fastq.gz, ERR160142_2.fastq.gz,	54.13	68.63	552.73	533.63	204.47	195.98	410.23	100.65	88.68	115.35	64.83	1.57	7.78		4.88	42.39	37.93	39.82
ERR160142_1.fastq.gz, ERR160142_2.fastq.gz,	77.13	37.9	491.6	295.95	150.2	138.33	441.28	43.98	11.43	21.28	15.68	0.13	0.35		4.89	32.16	26.84	40.4
ERR160191_1.fastq.gz, ERR160191_2.fastq.gz,	77.13	37.9	491.6	295.95	150.2	138.33	441.28	43.98	11.43	21.28	15.68	0.13	0.35		4.89	32.16	26.84	40.4
ERR160191_1.fastq.gz, ERR160191_2.fastq.gz,	77.98	45.37	418.77	476.62	176.52	198.93	352.93	63.23	16.5	24.97	21.17	4.83	4.88		4.9	37.95	29.32	37.27
ERR160172_1.fastq.gz, ERR160172_2.fastq.gz,	77.98	45.37	418.77	476.62	176.52	198.93	352.93	63.23	16.5	24.97	21.17	4.83	4.88		4.9	37.95	29.32	37.27
ERR160190_1.fastq.gz, ERR160190_2.fastq.gz,	25.52	51.48	438.73	511.22	229.95	172.98	374.68	70.1	48.3	84.88	110.17	3	1.28		4.94	42.48	34.09	38.43
ERR160190_1.fastq.gz, ERR160190_2.fastq.gz,	26.52	78.08	386.73	479.15	168.2	197.72	463.53	95.27	93.67	212.23	17.27	2.43	12.12		5.03	38.72	35.47	37.29
ERR160128_1.fastq.gz, ERR160128_2.fastq.gz,	26.52	78.08	386.73	479.15	168.2	197.72	463.53	95.27	93.67	212.23	17.27	2.43	12.12		5.03	38.72	35.47	37.29
ERR160128_1.fastq.gz, ERR160128_2.fastq.gz,	8.52	33.82	21.22	161.67	345.88	63.67	423.63	138.6	37.93	482.68	80.35	36.55	354.63		5.14	30.9	35.78	39.07
ERR160141_1.fastq.gz, ERR160141_2.fastq.gz,	8.52	33.82	21.22	161.67	345.88	63.67	423.63	138.6	37.93	482.68	80.35	36.55	354.63		5.14	30.9	35.78	39.07
ERR160141_1.fastq.gz, ERR160141_2.fastq.gz,	33.35	196.98	393.07	354.55	152.18	136.63	757.8	150.85	20.72	89.65	121.08	37.47	23.43		5.21	34.31	37.29	40.21
ERR160173_1.fastq.gz, ERR160173_2.fastq.gz,	33.35	196.98	393.07	354.55	152.18	136.63	757.8	150.85	20.72	89.65	121.08	37.47	23.43		5.21	34.31	37.29	40.21
ERR160194_1.fastq.gz, ERR160194_2.fastq.gz,	18.07	81.97	410.4	413.4	158.77	172.15	601.05	91.3	20.52	207.58	122.4	17.2	11.03		5.24	34.71	37.1	38.47
ERR160194_1.fastq.gz, ERR160194_2.fastq.gz,	84.2	43.42	402.7	553.67	227.38	209.27	402.85	101.23	16.83	93.6	33.25	4.5	3.17		5.25	43.86	34.14	37.06
ERR160131_1.fastq.gz, ERR160131_2.fastq.gz,	84.2	43.42	402.7	553.67	227.38	209.27	402.85	101.23	16.83	93.6	33.25	4.5	3.17		5.25	43.86	34.14	37.06
ERR160131_1.fastq.gz, ERR160131_2.fastq.gz,	280.8	74.73	344.8	347.23	135	122.4	433.38	136.4	33.27	152.67	368.28	27.48	60.23		5.34	31.24	36.02	40.29
ERR160164_1.fastq.gz, ERR160164_2.fastq.gz,	280.8	74.73	344.8	347.23	135	122.4	433.38	136.4	33.27	152.67	368.28	27.48	60.23		5.34	31.24	36.02	40.29
ERR160164_1.fastq.gz, ERR160164_2.fastq.gz,	74.77	36.98	471.92	560.07	219.5	238.27	493.6	106.18	75.83	83.08	72.22	6.83	6.88		5.34	46.16	38.91	39.05
ERR160135_1.fastq.gz, ERR160135_2.fastq.gz,	74.77	36.98	471.92	560.07	219.5	238.27	493.6	106.18	75.83	83.08	72.22	6.83	6.88		5.34	46.16	38.91	39.05
ERR160135_1.fastq.gz, ERR160135_2.fastq.gz,	260.17	24.12	367.85	462.57	165.43	194.27	539.13	72.3	20.45	227.38	91.77	2.6	2.38		5.4	38.74	35.77	40.3
ERR160143_1.fastq.gz, ERR160143_2.fastq.gz,	260.17	24.12	367.85	462.57	165.43	194.27	539.13	72.3	20.45	227.38	91.77	2.6	2.38		5.4	38.74	35.77	40.3
ERR160143_1.fastq.gz, ERR160143_2.fastq.gz,	31.4	213.3	401.93	450.08	167.32	137.4	318.83	87.63	46.87	36.98	105.47	9.03	2.45		5.53	36.05	29.4	40.3
ERR160146_1.fastq.gz, ERR160146_2.fastq.gz,	31.4	213.3	401.93	450.08	167.32	137.4	318.83	87.63	46.87	36.98	105.47	9.03	2.45		5.53	36.05	29.4	40.3
ERR160146_1.fastq.gz, ERR160146_2.fastq.gz,	44.93	115.7	483.1	393.95	157.05	156.47	741.28	83.98	15.48	75.28	42.9	3.05	3.02		5.53	36.38	35.93	40.27
ERR160176_1.fastq.gz, ERR160176_2.fastq.gz,	44.93	115.7	483.1	393.95	157.05	156.47	741.28	83.98	15.48	75.28	42.9	3.05	3.02		5.53	36.38	35.93	40.27
ERR160138_1.fastq.gz, ERR160138_2.fastq.gz,	45.58	54.98	388.05	423.75	157.72	175.4	527.5	111.42	21.73	133.65	179.77	25.13	66.93		5.62	36.08	36.85	38.14
ERR160138_1.fastq.gz, ERR160138_2.fastq.gz,	186.02	252.08	445.25	497.25	196.12	265.9	335.5	90.77	16.7	56.4	43.33	3.45	3.38		5.79	41.77	32.57	40.35
ERR160144_1.fastq.gz, ERR160144_2.fastq.gz,	186.02	252.08	445.25	497.25	196.12	265.9	335.5	90.77	16.7	56.4	43.33	3.45	3.38		5.79	41.77	32.57	40.35
ERR160144_1.fastq.gz, ERR160144_2.fastq.gz,	108.18	67.32	484.47	397.5	158.7	161.78	449.63	140.85	60.88	126.33	167.88	99.93	101.1		5.83	38.21	39.15	40.16
ERR160123_1.fastq.gz, ERR160123_2.fastq.gz,	108.18	67.32	484.47	397.5	158.7	161.78	449.63	140.85	60.88	126.33	167.88	99.93	101.1		5.83	38.21	39.15	40.16
ERR160123_1.fastq.gz, ERR160123_2.fastq.gz,	84.33	213.95	412.65	431.07	154.53	174.42	564.25	110.32	41.85	54.28	211.8	67.48	54.7		5.84	38.31	37.96	40.36
ERR160126_1.fastq.gz, ERR160126_2.fastq.gz,	84.33	213.95	412.65	431.07	154.53	174.42	564.25	110.32	41.85	54.28	211.8	67.48	54.7		5.84	38.31	37.96	40.36
ERR160126_1.fastq.gz, ERR160126_2.fastq.gz,	108.22	71.13	457.63	452.38	284.38	201.03	481.15	149.98	35	66.57	59.28	3.82	3.85		5.96	39.48	36.58	40.47
ERR160133_1.fastq.gz, ERR160133_2.fastq.gz,	108.22	71.13	457.63	452.38	284.38	201.03	481.15	149.98	35	66.57	59.28	3.82	3.85		5.96	39.48	36.58	40.47
ERR160133_1.fastq.gz, ERR160133_2.fastq.gz,	97.82	33.3	519.35	389.83	142.85	165.93	473.52	120.58	59.4	102.95	45.12	161.58	208.5		6.09	36.54	39.83	39.06
ERR160180_1.fastq.gz, ERR160180_2.fastq.gz,	97.82	33.3	519.35	389.83	142.85	165.93	473.52	120.58	59.4	102.95	45.12	161.58	208.5		6.09	36.54	39.83	39.06
ERR160180_1.fastq.gz, ERR160180_2.fastq.gz,	60.9	68.42	487.72	549.18	221.08	207.58	614.35	47.1	10.3	48.07	14.92	2.4	2.47		6.18	44.73	36.75	38.11
ERR160136_1.fastq.gz, ERR160136_2.fastq.gz,	60.9	68.42	487.72	549.18	221.08	207.58	614.35	47.1	10.3	48.07	14.92	2.4	2.47		6.18	44.73	36.75	38.11
ERR160136_1.fastq.gz, ERR160136_2.fastq.gz,	294.27	140.82	421.1	526.68	339.08	151.57	358.32	85.97	23.37	55.77	9.63	3.45	3.45		6.26	45.07	32.97	40.38
ERR160140_1.fastq.gz, ERR160140_2.fastq.gz,	294.27	140.82	421.1	526.68	339.08	151.57	358.32	85.97	23.37	55.77	9.63	3.45	3.45		6.26	45.07	32.97	40.38
ERR160140_1.fastq.gz, ERR160140_2.fastq.gz,	87.2	15.43	545.9	672.4	250.92	191.03	463.2	80.93	19.55	44.57	5.23	3.45	3.37		6.82	49.07	38.01	40.34
ERR160174_1.fastq.gz, ERR160174_2.fastq.gz,	87.2	15.43	545.9	672.4	250.92	191.03	463.2	80.93	19.55	44.57	5.23	3.45	3.37		6.82	49.07	38.01	40.34
ERR160145_1.fastq.gz, ERR160145_2.fastq.gz,	46.88	72.97	472.73	524.6	213.05	230.63	496.62	147.23	32.7	66.87	32.02	19.38	11.28		6.84	44.76	37.45	38.41
ERR160145_1.fastq.gz, ERR160145_2.fastq.gz,	82.88	154.75	488.55	509.57	202.2	222.63	327.4	71.18	15.47	20.07	18.25	3.1	3.05		7.05	46.04	31.36	40.28
ERR160130_1.fastq.gz, ERR160130_2.fastq.gz,	82.88	154.75	488.55	509.57	202.2	222.63	327.4	71.18	15.47	20.07	18.25	3.1	3.05		7.05	46.04	31.36	40.28
ERR160130_1.fastq.gz, ERR160130_2.fastq.gz,	100.48	82.88	498.07	467.6	195.45	291.38	327.27	92.33	15.52	89.5	29.03	3.75	4.2		7.12	43.04	33.57	40.44
ERR160179_1.fastq.gz, ERR160179_2.fastq.gz,	100.48	82.88	498.07	467.6	195.45	291.38	327.27	92.33	15.52	89.5	29.03	3.75	4.2		7.12	43.04	33.57	40.44
ERR160179_1.fastq.gz, ERR160179_2.fastq.gz,	46.22	61.93	466.92	552.78	235.08	223.47	474.3	97.37	18.9	83.12	55.97	6	5.93		7.28	47.81	37	38.15
ERR160121_1.fastq.gz, ERR160121_2.fastq.gz,	46.22	61.93	466.92	552.78	235.08	223.47	474.3	97.37	18.9	83.12	55.97	6	5.93		7.28	47.81	37	38.15
ERR160121_1.fastq.gz, ERR160121_2.fastq.gz,	8.6	10.42	38.22	520.07	123.28	318.62	594.38	207	155.42	424.8	89.48	13.35	76.6		7.36	48.88	42.69	40.37
ERR160177_1.fastq.gz, ERR160177_2.fastq.gz,	8.6	10.42	38.22	520.07	123.28	318.62	594.38	207	155.42	424.8	89.48	13.35	76.6		7.36	48.88	42.69	40.37
ERR160124_1.fastq.gz, ERR160124_2.fastq.gz,	35.18	23.93	524	688.6	285.83	143.33	297.87	65.52	3.27	17.07	1.8	0.4	0.52		7.43	48.26	33.8	38.39
ERR160124_1.fastq.gz, ERR160124_2.fastq.gz,	55.68	179.5	572.97	598.75	248.83	195.22	421.53	102.63	51.92	48.97	28.47	4.15	4.23		7.86	52.08	37.96	40.49
ERR160132_1.fastq.gz, ERR160132_2.fastq.gz,	55.68	179.5	572.97	598.75	248.83	195.22	421.53	102.63	51.92	48.97	28.47	4.15	4.23		7.86	52.08	37.96	40.49
ERR160132_1.fastq.gz, ERR160132_2.fastq.gz,	63.05	27.8	503.73	444.85	188.72	204.9	564.52	125.1	106.18	92.88	42.82	137.82	137.4		8.17	50.01	42.48	39.96
ERR160137_1.fastq.gz, ERR160137_2.fastq.gz,	63.05	27.8	503.73	444.85	188.72	204.9	564.52	125.1	106.18	92.88	42.82	137.82	137.4		8.17	50.01	42.48	39.96
ERR160137_1.fastq.gz, ERR160137_2.fastq.gz,	46.27	221.6	589.78	726.22	240.25	181.08	383.22	46.03	15.17	6.77	1.87	0.37	0.28		8.3	59.63	36.52	40.54
ERR160125_1.fastq.gz, ERR160125_2.fastq.gz,	46.27	221.6	589.78	726.22	240.25	181.08	383.22	46.03	15.17	6.77	1.87	0.37	0.28		8.3	59.63	36.52	40.54
ERR160125_1.fastq.gz, ERR160125_2.fastq.gz,	17.63	73.87	525.18	565.93	229.78	257.07	510.08	119.28	16.55	62.5	44	3.78	2.4		8.45	55.75	38.94	40.48
ERR160178_1.fastq.gz, ERR160178_2.fastq.gz,	17.63	73.87	525.18	565.93	229.78	257.07	510.08	119.28	16.55	62.5	44	3.78	2.4		8.45	55.75	38.94	40.48
ERR160175_1.fastq.gz, ERR160175_2.fastq.gz,	90.7	43.67	543.35	798.47	144.72	173.62	142.97	12.42	11.85	0.82	1.47	0.23	0.07		8.49	55.87	30.5	38.67
ERR160134_1.fastq.gz, ERR160134_2.fastq.gz,	63.02	29.38	495.5	715.52	346	164.22	321.72	45.28	15.13	18.32	2.32	0.23	0.15		8.86	57.87	35.41	38.46
ERR160134_1.fastq.gz, ERR160134_2.fastq.gz,	21.28	298.18	536.72	607.5	233.78	181.7	384.17	70.23	29.28	31.07	18.08	5.93	24.53		9.29	55.64	35.38	40.28
ERR166339_1.fastq.gz, ERR166339_2.fastq.gz,	21.28	298.18	536.72	607.5	233.78	181.7	384.17	70.23	29.28	31.07	18.08	5.93	24.53		9.29	55.64	35.38	40.28
ERR166339_1.fastq.gz, ERR166339_2.fastq.gz,	37.6	49.6	786.67	459.57	34.17	31.57	66.03	25.5	1.92	17.23	1.07	0.15	0.28		12.74	105.21	23.74	40.23
ERR166338_1.fastq.gz, ERR166338_2.fastq.gz,	37.6	49.6	786.67	459.57	34.17	31.57	66.03	25.5	1.92	17.23	1.07	0.15	0.28		12.74	105.21	23.74	40.23
ERR166338_1.fastq.gz, ERR166338_2.fastq.gz,	103.07	37.63	880.42	650.22	46.78	36.03	74.88	30.97	2.28	19.55	1.25	0.15	0.33		13.94	118.33	29.05	40.27
