# Supplementary material for: A case study for cloud based high throughput analysis of NGS data using the globus genomics system
Source: Comput Struct Biotechnol J. 2014 Nov 7;13:64–74. doi: 10.1016/j.csbj.2014.11.001 (PMC4720014; doi:10.1016/j.csbj.2014.11.001)
Supplement: Supplementary File 5 — Per sample execution time for the analysis of 78 lung cancer samples through the exome-seq workflow (I/O optimized). [file mmc6.xlsx]

## Sheet: Sheet1
EXOME SEQ BATCH RUN - I/O OPTIMIZED - shows execution time for each step in the worfklow, total execution time , total CPU time and total data generated
	Run time for each step (tool) in workflow (Below)														SUMMARY
Sample Name	Fastq1 File transfer (minutes)	Fastq2 file transfer (minutes)	sickle (minutes)	Alignment using bowtie2.py (minutes)	Re-order BAM using picard (minutes)	samtools fixmate (minutes)	Add or Replace Groups - picard (minutes)	Remove dup samtools (minutes)	Variant calling GATK (minutes)	samtools (minutes)	Variant Filter GATK (minutes)	Separate SNPs and Indelsvcftools (minutes)	Zip and Compress VCF - vcftools (minutes)		INPUT_SIZE (GB)	TOTAL DATA GENERATED (GB)	CPU_TIME (hours)	WORKFLOW_TIME (hours)
ERR160166_1.fastq.gz, ERR160166_2.fastq.gz,	4.42	5.58	99.58	51.9	25.2	10.12	23.58	15.93	61.32	17.5	36.52	2.25	2.17		2.25	17.99	5.77	5.18
ERR160161_1.fastq.gz, ERR160161_2.fastq.gz,	12.48	37.05	276.67	47.4	17.98	12.97	29.23	15.75	18.82	28.28	38.22	7.02	23.52		2.6	20.27	8.6	8.94
ERR160187_1.fastq.gz, ERR160187_2.fastq.gz,	7.63	8.5	276.8	35.38	20.08	13.9	26.2	18.2	5.35	34.8	33.33	3.12	4.85		2.84	20.09	7.87	8.26
ERR160193_1.fastq.gz, ERR160193_2.fastq.gz,	31.08	4.25	250.28	71.9	13.83	13.27	36.22	15.63	16.88	30.35	35.12	0.03	0.58		3	21.3	8.07	8.46
ERR160160_1.fastq.gz, ERR160160_2.fastq.gz,	12.17	27.52	86.73	54.48	13.9	12.05	31.27	17.83	6.9	18.72	29.65	4.35	2.92		3.02	23.55	4.65	5.29
ERR160169_1.fastq.gz, ERR160169_2.fastq.gz,	2.72	7.45	95.73	58.78	27.9	14.13	33.12	15.37	6.45	18.32	15.3	0.33	0.08		3.04	23.99	4.76	5.08
ERR160182_1.fastq.gz, ERR160182_2.fastq.gz,	24.57	35.33	259.5	25.15	14.18	12.42	32.07	11.47	18.45	11.75	11.63	5.77	5.32		3.07	20.91	6.79	7.18
ERR160155_1.fastq.gz, ERR160155_2.fastq.gz,	30.72	1.73	88.45	62.58	29.17	13.77	34.12	16.43	16.97	7.48	14.15	0.05	0.37		3.32	25.94	4.73	5.37
ERR160168_1.fastq.gz, ERR160168_2.fastq.gz,	30.25	27.57	274.85	80.48	18.77	19.08	38.97	29.82	14.65	16.18	1.05	0.23	0.55		3.33	25.77	8.24	8.79
ERR160196_1.fastq.gz, ERR160196_2.fastq.gz,	21.47	2.05	260.03	46.65	39.22	12.42	41.05	17.62	17.45	34.65	23.57	3.52	5.38		3.36	25.35	8.36	8.18
ERR160152_1.fastq.gz, ERR160152_2.fastq.gz,	53.85	1.9	269.55	36.63	21.43	16.15	33.43	17.98	20.02	30.82	14.25	4.15	4.42		3.43	26.35	7.81	8.32
ERR160185_1.fastq.gz, ERR160185_2.fastq.gz,	5.77	35.17	250.25	75.23	15.6	15.73	35.3	15.63	6.43	17.28	27.53	0.05	0.65		3.51	24.07	7.66	8.59
ERR160195_1.fastq.gz, ERR160195_2.fastq.gz,	2.4	7.83	272.93	50.02	41.57	15.67	44.42	17.78	17.38	30.1	8.92	3.82	3.83		3.55	27.03	8.44	8.1
ERR160184_1.fastq.gz, ERR160184_2.fastq.gz,	11.02	5.77	276.77	76	16.6	16.62	35.33	14.5	26.38	17.7	24.73	0.52	0.03		3.61	24.69	8.42	8.61
ERR160158_1.fastq.gz, ERR160158_2.fastq.gz,	13.85	4.43	103.07	64.48	31.98	14.58	37.38	16.67	20.78	17.13	3.08	0.75	0.63		3.62	28.3	5.18	5.35
ERR160171_1.fastq.gz, ERR160171_2.fastq.gz,	7.6	15.9	85.48	62.45	16.18	15.73	37.13	16.17	18.33	30.15	14.83	0.08	0.33		3.65	28.5	4.95	5.06
ERR160157_1.fastq.gz, ERR160157_2.fastq.gz,	14.52	37.5	276.67	66.7	32.97	20.02	41.83	16.37	20.85	31.42	6.27	1.22	3.47		3.68	28.56	8.63	9.02
ERR160159_1.fastq.gz, ERR160159_2.fastq.gz,	42.05	1.87	276.68	64.13	18.57	15.48	58.77	18.17	33.3	16.72	7.87	3.3	6.57		3.68	28.89	8.66	9
ERR160186_1.fastq.gz, ERR160186_2.fastq.gz,	23.52	7.65	267.48	44.23	21.55	15.53	31.57	20.47	7.05	19.43	14.8	28.2	27.88		3.69	25.38	8.3	8.17
ERR160147_1.fastq.gz, ERR160147_2.fastq.gz,	5.43	21.12	100.7	56.02	25.97	12.7	28.4	31.55	7.33	16.02	13.03	0.18	0.52		3.81	23.33	4.87	5.42
ERR160150_1.fastq.gz, ERR160150_2.fastq.gz,	8.8	53.38	270.03	65.72	18.97	16.2	47.17	18.73	18.57	25.93	24.33	0.07	0.3		3.9	29.14	8.43	9.1
ERR160165_1.fastq.gz, ERR160165_2.fastq.gz,	19.07	9.13	88.4	68.32	16.78	15.68	42.25	17.7	17.87	20.5	5.62	0.43	0.37		3.95	31.07	4.9	5.19
ERR160154_1.fastq.gz, ERR160154_2.fastq.gz,	1.73	2.05	117.43	71	33.62	17.48	37.25	15.48	3.68	15.78	2.62	0.4	0.12		3.97	31.13	5.25	5.57
ERR160156_1.fastq.gz, ERR160156_2.fastq.gz,	20.4	39.65	276.65	68.28	36.92	20.25	47.47	17.32	16.08	18.4	1.35	0.13	1.48		3.98	31.07	8.41	9.04
ERR160189_1.fastq.gz, ERR160189_2.fastq.gz,	16.92	25.87	262.48	49.55	24.53	16.5	43.23	20.85	36.48	17.32	8.53	4.03	35.35		4.02	28.74	8.65	8.5
ERR160188_1.fastq.gz, ERR160188_2.fastq.gz,	19.28	2.22	269.7	41.37	22.75	18.27	37.65	20.27	18.9	23.15	36.78	3.13	3.37		4.04	28.8	8.26	8.22
ERR160151_1.fastq.gz, ERR160151_2.fastq.gz,	22.25	13.32	98.68	69.7	15.57	32.15	40.42	16.25	11.33	16.28	4.62	0.9	0.85		4.09	31.08	5.11	5.58
ERR160149_1.fastq.gz, ERR160149_2.fastq.gz,	17.57	57.9	264.98	71.55	19.23	18.53	50.68	20.33	18.97	30.6	12.23	0.07	0.42		4.17	31.74	8.46	9.11
ERR160183_1.fastq.gz, ERR160183_2.fastq.gz,	30.27	3.42	263.93	41.72	22.88	17.08	36	20.7	25.72	21.1	36.77	3.45	19.35		4.31	29.52	8.48	8.59
ERR160139_1.fastq.gz, ERR160139_2.fastq.gz,	14.2	15.75	109.22	63.75	29.5	13.65	36.03	15.03	6.72	17.95	9.65	0.37	0.2		4.32	28.99	5.03	5.47
ERR160170_1.fastq.gz, ERR160170_2.fastq.gz,	12.85	21.63	276.67	90.5	26.57	20.98	48.03	14.7	14.8	3.03	0.85	0.05	0.38		4.35	34.35	8.28	8.98
ERR160167_1.fastq.gz, ERR160167_2.fastq.gz,	1.88	52	250.32	90.9	25.37	21.47	47.5	15.05	2.63	14.33	0.73	0.07	0.27		4.45	34.9	7.81	9.01
ERR160122_1.fastq.gz, ERR160122_2.fastq.gz,	1.55	2.73	117.85	55.65	14.38	27.85	34.43	16.58	33.3	17.25	19.35	0.6	1.27		4.51	27.61	5.64	5.61
ERR160162_1.fastq.gz, ERR160162_2.fastq.gz,	6.42	22.6	89.78	68.82	18.35	18.77	45.38	19.67	15.7	10.05	4.35	0.15	1.52		4.56	35.76	4.88	5.41
ERR160181_1.fastq.gz, ERR160181_2.fastq.gz,	37.87	1.72	250.37	85.42	19.98	18.67	44.88	17.17	5.43	14.83	1.15	0.08	0.45		4.6	31.66	7.64	8.62
ERR160129_1.fastq.gz, ERR160129_2.fastq.gz,	28.53	4.62	100.25	58.52	26.95	14.05	31.13	31.72	6.07	17.5	5.6	0.13	0.35		4.64	26.58	4.87	5.52
ERR160163_1.fastq.gz, ERR160163_2.fastq.gz,	62.2	45.6	250.28	97.03	26.05	20.03	43.92	13.98	2.43	15.2	0.83	0.05	0.3		4.77	37.56	7.84	9.16
ERR160127_1.fastq.gz, ERR160127_2.fastq.gz,	3.58	4.4	117.85	58.05	28.83	15.28	34.7	16.58	18.08	29.18	14.63	0.13	0.33		4.81	29.65	5.56	5.54
ERR160192_1.fastq.gz, ERR160192_2.fastq.gz,	27.4	29.73	250.3	86.82	22.45	15.62	48.83	16.03	14.87	12.55	0.78	0.23	0.35		4.85	34.62	7.81	8.5
ERR160148_1.fastq.gz, ERR160148_2.fastq.gz,	24.98	1.88	97.12	78.37	21.43	18.23	46.35	16.15	5.32	15.65	1.45	0.33	0.2		4.86	37	5.01	5.61
ERR160153_1.fastq.gz, ERR160153_2.fastq.gz,	47.45	10.13	274.9	82	22.93	23.15	52.08	18.62	15.73	10.42	0.87	0.07	0.28		4.88	38.24	8.35	9.16
ERR160142_1.fastq.gz, ERR160142_2.fastq.gz,	9.98	23.3	100.93	63.28	31.07	14.47	37.1	15.05	17.12	21.82	7.75	0.37	0.32		4.89	29.99	5.15	5.45
ERR160191_1.fastq.gz, ERR160191_2.fastq.gz,	34.3	9.83	250.25	87.98	25.23	21.83	46.53	15.37	15.07	6.4	0.75	0.05	0.28		4.9	35.04	7.83	8.63
ERR160172_1.fastq.gz, ERR160172_2.fastq.gz,	6.43	31.25	271.55	99.48	25.43	20.43	45.12	13.05	1.58	15.13	0.78	0.33	0.07		4.94	38.47	8.22	9
ERR160190_1.fastq.gz, ERR160190_2.fastq.gz,	15.42	26.37	260.03	69.43	21.72	18.23	48.37	21	4.13	19.68	18.82	0.52	0.2		5.03	35.78	8.04	8.51
ERR160128_1.fastq.gz, ERR160128_2.fastq.gz,	35.4	3.38	93.77	60.12	13.98	12.02	31	18.27	18.95	53.57	27.28	2.52	3.05		5.14	28.88	5.58	5.57
ERR160141_1.fastq.gz, ERR160141_2.fastq.gz,	22.3	75.77	250.33	83.02	21.4	17.33	38.93	14.3	16.98	27.5	7.17	1.1	1.18		5.21	32.08	7.99	9.13
ERR160173_1.fastq.gz, ERR160173_2.fastq.gz,	22.83	6.95	276.7	86.03	22.52	17.45	46.07	15.15	8.05	17.07	1.13	0.07	0.27		5.24	32.31	8.17	8.79
ERR160194_1.fastq.gz, ERR160194_2.fastq.gz,	2.92	9.5	273.23	83.68	23.53	24.58	56.18	16.85	5.35	16.18	0.93	0.08	0.3		5.25	40.05	8.35	8.48
ERR160131_1.fastq.gz, ERR160131_2.fastq.gz,	29.03	30.38	97.58	59.48	14.87	11.98	32.33	16.5	49.77	18.23	23.65	2.13	2.42		5.34	29.25	5.48	5.55
ERR160164_1.fastq.gz, ERR160164_2.fastq.gz,	25.15	22.45	276.75	103.35	27.22	21.78	44.43	12.28	0.97	15.82	0.78	0.08	0.3		5.34	41.71	8.4	9.28
ERR160135_1.fastq.gz, ERR160135_2.fastq.gz,	8.65	3.4	117.85	72.83	19.27	17.85	44.43	17.5	15	13.77	2.05	2.55	7.3		5.4	36.07	5.51	5.65
ERR160143_1.fastq.gz, ERR160143_2.fastq.gz,	55.7	61.97	264.33	65.82	20.62	16.5	46.92	19.8	24.73	18.5	22.07	0.07	0.4		5.53	33.54	8.33	9.15
ERR160146_1.fastq.gz, ERR160146_2.fastq.gz,	32.23	29.72	90.38	66.3	16.83	16.47	38.93	18.88	18.52	25.12	9.62	0.2	0.35		5.53	33.88	5.03	5.43
ERR160176_1.fastq.gz, ERR160176_2.fastq.gz,	50.83	48.62	250.3	86.28	22.38	20.23	44.28	16.18	14.23	13.32	0.77	0.35	0.05		5.62	33.74	7.81	8.77
ERR160138_1.fastq.gz, ERR160138_2.fastq.gz,	59.4	9.72	268.88	78.78	21.88	20.03	51.37	19.38	18.33	23.1	2.93	0.43	2.5		5.79	38.75	8.46	9.16
ERR160144_1.fastq.gz, ERR160144_2.fastq.gz,	1.88	70.13	250.32	87.37	24.63	21.35	45.73	15.63	3.78	15	0.77	0.07	0.28		5.83	35.73	7.75	9.26
ERR160123_1.fastq.gz, ERR160123_2.fastq.gz,	27.5	2.73	103.43	69.98	16.87	17.32	40.25	18.82	18.9	19.07	2.93	0.75	0.77		5.84	35.52	5.15	5.54
ERR160126_1.fastq.gz, ERR160126_2.fastq.gz,	15.07	9.47	114.37	71.8	18.6	17.62	43.32	16.65	16.95	18.55	1.77	2.33	7.22		5.96	36.58	5.49	5.7
ERR160133_1.fastq.gz, ERR160133_2.fastq.gz,	13	8.28	114.45	66	31.7	15.35	38.07	17.48	16.7	12.7	2.27	0.08	0.48		6.09	34.2	5.25	5.51
ERR160180_1.fastq.gz, ERR160180_2.fastq.gz,	4.23	35.65	261.4	99.2	26.23	20.73	45.92	12.82	1.18	14.2	0.7	0.27	0.1		6.18	40.97	8.05	8.93
ERR160136_1.fastq.gz, ERR160136_2.fastq.gz,	8.95	78.57	250.33	98.98	26.72	20	49.72	11.63	0.98	15.38	0.85	0.07	0.35		6.26	41.89	7.92	9.5
ERR160140_1.fastq.gz, ERR160140_2.fastq.gz,	32.92	21.28	92.22	86.23	24.28	23.25	46.92	15.53	1.6	31.68	24.08	22.13	21.6		6.82	45.65	6.49	7.08
ERR160174_1.fastq.gz, ERR160174_2.fastq.gz,	37.37	42.92	250.35	97.82	24.8	21.05	47.47	11.82	1.52	14.18	0.82	0.08	0.35		6.84	41.68	7.84	8.98
ERR160145_1.fastq.gz, ERR160145_2.fastq.gz,	24.65	10.98	98.83	79.87	36.37	20.2	40.27	12.58	3.02	27.07	29.72	20.95	20.8		7.05	42.73	6.49	7.03
ERR160130_1.fastq.gz, ERR160130_2.fastq.gz,	18.92	46.25	276.68	70.92	20.97	18.92	51.72	22.43	8.12	18.67	12.7	0.1	0.4		7.12	40.04	8.36	9.22
ERR160179_1.fastq.gz, ERR160179_2.fastq.gz,	41.62	20.15	250.33	102.53	30.85	22.67	44.62	11.02	1	14.48	0.78	0.38	0.08		7.28	44.76	7.98	9.06
ERR160121_1.fastq.gz, ERR160121_2.fastq.gz,	1.9	1.88	117.8	66.4	21.25	19.18	48.08	19.38	19.68	23.6	3.03	0.12	0.35		7.36	45.19	5.65	5.56
ERR160177_1.fastq.gz, ERR160177_2.fastq.gz,	6.62	11.52	86.12	80.48	24.07	22.03	45.1	19.52	38.27	27.88	20.78	8.88	9.43		7.43	45.1	6.38	6.64
ERR160124_1.fastq.gz, ERR160124_2.fastq.gz,	9.12	23.45	106.57	84.1	24.53	22.25	46.88	14.17	4.9	32.18	12.8	26.85	26.52		7.86	48.04	6.7	7.02
ERR160132_1.fastq.gz, ERR160132_2.fastq.gz,	3.78	49.13	276.65	80.82	23.35	23.83	53.18	20.13	3.48	16.08	0.9	0.32	0.07		8.17	46.38	8.31	9.26
ERR160137_1.fastq.gz, ERR160137_2.fastq.gz,	44.4	6.77	276.68	96.8	34.65	27.47	53.47	14.6	17.55	1.17	1.22	0.08	0.45		8.3	55.26	8.74	9.7
ERR160125_1.fastq.gz, ERR160125_2.fastq.gz,	7.62	3.57	117.7	87.83	26.15	23.17	45.15	12.93	1.92	31.63	24.57	5.98	13.23		8.45	51.41	6.5	7.01
ERR160178_1.fastq.gz, ERR160178_2.fastq.gz,	8.47	13.87	276.65	83.95	26.08	27.12	63.45	16.98	15.78	1.88	0.88	0.4	0.07		8.49	52.18	8.55	8.96
ERR160175_1.fastq.gz, ERR160175_2.fastq.gz,	4.08	3.55	95	88.43	42.17	24.72	43.08	46.43	25.75	24.52	9.35	5.18	5.4		8.86	53.8	6.83	6.74
ERR160134_1.fastq.gz, ERR160134_2.fastq.gz,	5.58	21.93	105.55	79.68	24.27	22.87	49.98	16.5	2.6	27.1	30.08	23.58	22.93		9.29	51.67	6.75	7.13
ERR166339_1.fastq.gz, ERR166339_2.fastq.gz,	13.7	18.12	261.9	207.18	28.03	25.77	45.93	26.63	2.07	25.4		0.18	0.95		12.74	96.79	10.42	10.81
ERR166338_1.fastq.gz, ERR166338_2.fastq.gz,	28.2	6.97	250.32	201.07	29.7	29.58	51.83	30.02	2.32		1.42				13.94	107.38		10.71
