# Supplementary material for: A case study for cloud based high throughput analysis of NGS data using the globus genomics system
Source: Comput Struct Biotechnol J. 2014 Nov 7;13:64–74. doi: 10.1016/j.csbj.2014.11.001 (PMC4720014; doi:10.1016/j.csbj.2014.11.001)
Supplement: Supplementary File 6 — Per sample execution time for the analysis of one sample through the WGS workflow. [file mmc7.xlsx]

## Sheet: Sheet2
WGS batch run - shows execution time for each step in the worfklow, total execution time , total CPU time and total data generated
	Run time for each step (tool) in workflow (Below)
Sample name	Fastq1 File transfer (minutes)	Fastq2 File transfer (minutes)	sickle (minutes)	Alignment using bowtie2 (minutes)	Re-order BAM using picard (minutes)	samtools fixmate (minutes)	Add or Replace Groups - picard (minutes)	Remove dup samtools (minutes)	Variant calling GATK (minutes)	samtools (minutes)	Variant Filter GATK (minutes)	Separate SNPs and Indels vcftools (minutes)	Zip and Compress VCF - vcftools (minutes)		INPUT_SIZE (GB)	TOTAL DATA GENERATED (GB)	CPU TIME (hours)	WORKFLOWTIME (hours)	Type of Amazon instance	Cost of spot instance
Sample1	-	-	41	250	90	60	50	20	102	20	93	5	6		80	240	12	12	cr1.8xlarge	0.32
