# Supplementary material for: A case study for cloud based high throughput analysis of NGS data using the globus genomics system
Source: Comput Struct Biotechnol J. 2014 Nov 7;13:64–74. doi: 10.1016/j.csbj.2014.11.001 (PMC4720014; doi:10.1016/j.csbj.2014.11.001)
Supplement: Supplementary File 7 — Per sample execution time for the analysis 21 TCGA samples through the RNA-Seq workflow. [file mmc8.xlsx]

## Sheet: Sheet2
RNA-seq BATCH RUN - shows execution time for each step in the worfklow, total execution time , total CPU time and total data generated
	Run time for each step (tool) in workflow (Below)
Sample Name	Fastq1 File transfer (minutes)	Fastq2 File transfer (minutes)	sickle (minutes)	RSEM (minutes)	samtools flagstat (minutes)	samtools flagstat (minutes)	samtools remove duplicates (minutes)	Sort BAM - Picard (minutes)	Reorder BAM - Picard (minutes)	Add/Replace groups - Picard (minutes)	samtools index (minutes)	Variant calling - GATK (minutes)	Variant Filtration GATK (minutes)	vcftools keep indels (minutes)	vcftools remove indels (minutes)		INPUT SIZE (GB)	TOTAL DATA GENERATED (GB)	CPU_TIME (hours)	WORKFLOW TIME (hours)
C09BFACXX_2_ACATCT_1.fastq.gz, C09BFACXX_2_ACATCT_2.fastq.gz,	170.67	321.05	56.53	534.07	19.78	22.5	16.22	52.82	55.53	42.18	16.85	96.48	17.03	0.42	0.17		4.9	55.31	15.51	20.41
D0DWEACXX_1_GGCTAC_1.fastq.gz, D0DWEACXX_1_GGCTAC_2.fastq.gz,	223.98	247.85	41.12	633.97	20.25	26.13	24.45	61.6	83.73	44.13	12.37	110.22	18.78	0.33	0.9		7.47	72.97	17.97	21.66
D0DWTACXX_3_AAAGCA_1.fastq.gz, D0DWTACXX_3_AAAGCA_2.fastq.gz,	23.1	16.72	29.53	769.97	17.27	18.4	26.1	77.12	67.55	56.17	33.97	108.28	21.77	0.95	0.43		8.8	87.24	20.46	20.22
D0DWTACXX_7_AGATAG_1.fastq.gz, D0DWTACXX_7_AGATAG_2.fastq.gz,	238.53	286.57	72.18	696.22	35.85	40.48	35.88	72.13	75.68	39.78	9.13	108.12	19.02	0.32	0.57		6.25	72.02	20.09	23.83
D0DWTACXX_5_AAGGAC_1.fastq.gz, D0DWTACXX_5_AAGGAC_2.fastq.gz,	460.6	489.7	91.43	823.28	31.87	22.32	38.42	73.48	67.12	48.8	110.12	11.98	17.47	0.45	0.17		8.47	93.08	22.28	29.67
D0DWTACXX_6_ACCGGC_1.fastq.gz, D0DWTACXX_6_ACCGGC_2.fastq.gz,	190.53	280.37	75.98	742.53	26.37	21	25.5	81.7	82.37	41.9	18.78	109.38	18.63	0.45	0.48		8.56	83.38	20.75	24.78
C088AACXX_2_CACCGG_1.fastq.gz, C088AACXX_2_CACCGG_2.fastq.gz,	14.32	44.1	32.07	839.67	42.03	23.97	41.33	103.5	103.05	68.48	25.23	110.1	17.73	0.47	0.22		10.5	101.83	23.46	23.23
C09BFACXX_4_AGCGCT_1.fastq.gz, C09BFACXX_4_AGCGCT_2.fastq.gz,	367.4	234.33	77.27	781.78	35.1	40.32	35.12	84.57	71.98	48.07	14.55	110.35	16.07	0.33	0.15		7.01	78.45	21.93	26.79
D0DWTACXX_4_AAGCGA_1.fastq.gz, D0DWTACXX_4_AAGCGA_2.fastq.gz,	277.62	77.95	79.1	847.87	42	37.48	41.38	85.67	85	54.88	101.55	6.6	16.2	0.2	0.48		8.98	91.35	23.31	26.89
D0DWTACXX_8_ATACGG_1.fastq.gz, D0DWTACXX_8_ATACGG_2.fastq.gz,	16	365.73	112.12	960.73	34.9	29.48	31.95	69.62	71.78	76.45	29.3	114.87	18.03	0.33	0.17		10.33	108.36	25.83	30.78
D0DWEACXX_4_ATCCTA_1.fastq.gz, D0DWEACXX_4_ATCCTA_2.fastq.gz,	32.7	90.77	27.67	1233.7	41.7	47.82	36.02	127.37	99.75	103.72	34.43	120.93	16.68	0.4	0.35		14.76	148.06	31.51	31.26
C09BFACXX_2_ACAAAC_1.fastq.gz, C09BFACXX_2_ACAAAC_2.fastq.gz,	473.17	476.92	158.28	1392.68	62.98	50.53	72.07	166.65	125.77	94.08	29.52	117.77	17.93	0.18	0.83		14.3	148.58	38.15	44.01
C09BFACXX_4_AGGCCG_1.fastq.gz, C09BFACXX_4_AGGCCG_2.fastq.gz,	149.75	132.53	66.08	1498.53	57.87	77.15	49.53	109.65	176.12	103.87	26.07	116.15	18.23	0.55	0.27		14.22	162.43	38.33	39.01
D0DWEACXX_4_ATCTAT_1.fastq.gz, D0DWEACXX_4_ATCTAT_2.fastq.gz,	76.25	185.92	80.1	1390.67	57.82	68.05	43.15	134.63	130.75	108.25	118.25	51.98	18.08	0.33	0.88		15.47	151.41	36.72	37.57
D0DWTACXX_8_ATAATT_1.fastq.gz, D0DWTACXX_8_ATAATT_2.fastq.gz,	570.83	540.93	106.68	1417.58	84.15	74.17	81.65	144.05	157.38	95.45	116.07	15.22	19.05	0.7	0.78		17.28	171.4	38.55	45.31
D0DWTACXX_3_AAACAT_1.fastq.gz, D0DWTACXX_3_AAACAT_2.fastq.gz,	254.85	112.95	138.15	1551.48	77.87	64.95	66.62	202.95	160.83	119.52	26.78	124.57	19.07	0.47	0.15		17.1	176.42	42.56	44.67
D0DWTACXX_6_ACCCAG_1.fastq.gz, D0DWTACXX_6_ACCCAG_2.fastq.gz,	133.08	492	172.33	1846.58	73.73	44.72	51.83	139.4	134.83	105.9	118.22	7.22	24.83	0.42	0.08		22.43	225.57	45.34	52.07
D0DWTACXX_4_AAGACT_1.fastq.gz, D0DWTACXX_4_AAGACT_2.fastq.gz,	174.47	112.23	97.12	1766.02	85.85	66.3	89.92	196.55	171.83	99.17	120.23	17.35	18.92	0.47	0.25		18.5	188.4	45.5	45.83
C09BFACXX_3_AGAAGA_1.fastq.gz, C09BFACXX_3_AGAAGA_2.fastq.gz,	404.47	262.62	231.57	1987.63	29	78.02	32.68	133.77	139.7	101.13	7.42	108.17	18.32	0.13	0.4		22.95	237.88	47.8	53.88
C088AACXX_1_ACAGTG_1.fastq.gz, C088AACXX_1_ACAGTG_2.fastq.gz,	31.9	33.7	59.13	2025.78	96.15	96.8	76.9	206	212.05	114.88	12.82	118.25	18.83	0.13	0.4		20.23	230.22	50.64	48.4
D0DWEACXX_1_CTTGTA_1.fastq.gz, D0DWEACXX_1_CTTGTA_2.fastq.gz,	132.27	105.07	92.77	2205.73	90.32	85.62	67.97	154.93	148.37	105.28	13.25	117.23	24.93	0.1	0.42		25.13	244.38	51.78	52.12
TOTAL																	283.64	2928.74
